# Supplementary material for: Evaluation of Knowledge, Self-Assessment of Skills and Self-Perception in the Role of Small Animal Practitioner of Veterinary Students Before and After a Structured Clinical Rotation
Source: Vet Sci. 2026 Jan 24;13(2):113. doi: 10.3390/vetsci13020113 (PMC12945202; doi:10.3390/vetsci13020113)
Supplement: Supplementary file 1 [file vetsci-13-00113-s001.zip]

Archive with 2 entries (2 files):
- data_evaluation_VetSci.xlsx
- Questionnaire_evaluation-20260114.pdf
