# Supplementary material for: Evaluation of Knowledge, Self-Assessment of Skills and Self-Perception in the Role of Small Animal Practitioner of Veterinary Students Before and After a Structured Clinical Rotation
Source: Vet Sci. 2026 Jan 24;13(2):113. doi: 10.3390/vetsci13020113 (PMC12945202; doi:10.3390/vetsci13020113)
Supplement: Supplementary file 1 [file vetsci-13-00113-s001.zip › data_evaluation_VetSci.xlsx]

## Sheet: Evaluation PJ20250717
id	group	before_after	Ident	WA1	WA2	WA3	WA4	WA5	WA6	WA7	WA8	WA9	WA10	WA11	WB1	WB2	WB3	WB4	WB5	WB6	WB7	WB8	WB9	WB10	WB11	sum_knowledge	S1	S2	S3	S4	S5	S6	S7	S8	S9	S10	sumS	GP	PS	SP	OC	SF	FC1	FC2	FC3	FC4	FC5	FC6	FC7
1	A	1	A22	1	1	-1	-1	1	0	1	-1	1	1	1	1	1	0	0	1	0	1	0	1	1	1	7	4	5	3	1	3	3	3	1	4	4	31	7	8	7	2	7	4	4	3	2	3	3	3
2	A	1	A17	0	1	0	1	1	1	1	0	1	1	-1	0	1	0	1	1	1	1	0	1	1	0	7	4	5	3	1	3	3	3	1	4	4	31	7	8	7	2	7	4	4	4	2	4	4	2
3	A	1	A23	0	1	1	1	1	0	1	0	1	1	1	0	1	1	1	1	0	1	0	1	1	1	8	4	5	3	3	4	4	4	4	5	3	39	8	9	8	7	7	5	5	4	3	3	5	4
4	A	1	A9	1	1	0	1	1	1	1	0	1	1	1	1	1	0	1	1	1	1	0	1	1	1	9	5	5	4	3	4	4	4	4	4	4	41	9	9	8	7	8	4	4	2	2	4	5	4
5	A	1	A8	1	0	0	-1	1	-1	1	-1	-1	1	1	1	0	0	0	1	0	1	0	0	1	1	5	4	5	3	2	4	4	3	2	4	4	35	7	9	7	4	8	5	5	3	2	2	4	5
6	A	1	A11	0	1	1	0	1	1	1	0	1	1	1	0	1	1	0	1	1	1	0	1	1	1	8	4	5	2	3	3	4	2	2	5	3	33	6	8	7	5	7	4	4	3	2	3	4	2
7	A	1	A16	1	1	-1	-1	0	1	1	-1	-1	1	-1	1	1	0	0	0	1	1	0	0	1	0	5	4	5	3	2	3	3	3	4	5	3	35	7	8	8	6	6	2	2	1	1	1	4	3
8	A	1	A10	0	1	0	1	0	-1	1	-1	-1	-1	-1	0	1	0	1	0	0	1	0	0	0	0	3	5	5	4	2	4	3	4	3	3	3	36	9	9	7	5	6	4	5	1	1	2	4	4
9	A	1	A13	1	0	0	-1	1	1	1	0	-1	1	1	1	0	0	0	1	1	1	0	0	1	1	6	5	5	4	3	3	4	3	4	5	5	41	8	8	9	7	9	5	5	2	4	2	5	5
10	A	1	A1	0	1	-1	1	1	1	1	0	-1	1	1	0	1	0	1	1	1	1	0	0	1	1	7	5	5	4	3	3	4	3	3	5	5	40	8	8	9	6	9	5	5	5	3	4	5	5
11	A	1	A21	0	1	-1	1	1	1	1	-1	0	1	1	0	1	0	1	1	1	1	0	0	1	1	7	4	5	2	2	2	3	2	2	4	3	29	6	7	6	4	6	5	4	4	1	4	3	2
12	A	1	A6	0	1	1	1	1	-1	1	-1	0	1	1	0	1	1	1	1	0	1	0	0	1	1	7	4	1	4	3	2	3	2	3	4	3	29	6	3	8	6	6	5	5	4	2	2	4	4
13	A	1	A7	1	1	1	1	1	1	1	0	1	1	1	1	1	1	1	1	1	1	0	1	1	1	10	4	4	2	1	1	3	3	1	3	4	26	7	5	5	2	7	4	3	2	1	1	4	2
14	A	1	A5	1	0	1	-1	1	-1	1	-1	0	1	1	1	0	1	0	1	0	1	0	0	1	1	6	2	4	2	2	1	3	1	2	3	3	23	3	5	5	4	6	4	4	4	2	4	4	3
15	A	1	A20	0	1	-1	-1	1	1	1	1	-1	1	0	0	1	0	0	1	1	1	1	0	1	0	6	4	4	2	3	2	4	2	3	3	3	30	6	6	5	6	7	4	4	2	2	2	4	2
16	A	1	A18	0	1	1	1	1	1	1	1	1	1	1	0	1	1	1	1	1	1	1	1	1	1	10	5	5	4	3	4	5	3	4	4	4	41	8	9	8	7	9	4	5	3	3	4	5	4
17	A	1	A14	1	1	0	1	0	1	1	1	1	1	1	1	1	0	1	0	1	1	1	1	1	1	9	4	5	3	2	4	4	3	4	5	2	36	7	9	8	6	6	4	4	5	2	3	4	2
18	A	1	A12	1	0	1	1	1	1	0	1	0	0	1	1	0	1	1	1	1	0	1	0	0	1	7	5	5	3	2	2	3	3	2	3	5	33	8	7	6	4	8	3	4	3	3	2	4	4
19	A	1	A19	0	0	0	-1	1	1	1	-1	0	1	1	0	0	0	0	1	1	1	0	0	1	1	5	3	5	2	1	1	3	1	1	4	4	25	4	6	6	2	7	4	4	2	1	2	3	2
20	A	1	A15	1	1	1	1	1	-1	0	0	-1	1	0	1	1	1	1	1	0	0	0	0	1	0	6	4	5	2	1	1	2	2	2	4	4	27	6	6	6	3	6	4	4	2	2	2	4	2
56	B	1	A9	1	0	-1	-1	0	-1	-1	-1	-1	1	-1	1	0	0	0	0	0	0	0	0	1	0	2	4	4	3	2	2	2	3	2	3	4	29	7	6	6	4	6	4	3	2	1	3	3	2
57	B	1	A17	0	0	0	0	0	0	0	0	1	1	1	0	0	0	0	0	0	0	0	1	1	1	3	4	5	3	3	3	4	3	3	4	3	35	7	8	7	6	7	4	3	3	3	2	2	3
58	B	1	A21	1	1	0	0	0	-1	1	0	0	0	0	1	1	0	0	0	0	1	0	0	0	0	3	3	4	2	2	2	3	2	2	4	2	26	5	6	6	4	5	2	4	3	2	1	2	1
59	B	1	A22	1	1	1	-1	1	1	0	1	1	1	1	1	1	1	0	1	1	0	1	1	1	1	9	4	5	3	3	3	3	3	3	3	4	34	7	8	6	6	7	5	5	3	3	2	5	5
60	B	1	A5	1	0	1	1	1	1	0	0	1	1	1	1	0	1	1	1	1	0	0	1	1	1	8	4	5	3	3	4	4	4	4	5	4	40	8	9	8	7	8	5	4	3	3	4	4	5
61	B	1	A23	1	1	-1	0	0	1	0	-1	1	0	1	1	1	0	0	0	1	0	0	1	0	1	5	3	5	2	3	2	3	2	2	4	3	29	5	7	6	5	6	4	3	3	2	4	5	4
62	B	1	A6	1	0	0	1	0	1	1	0	1	1	0	1	0	0	1	0	1	1	0	1	1	0	6	5	5	3	3	3	4	4	3	4	3	37	9	8	7	6	7	5	5	4	2	1	2	2
63	B	1	A20	1	1	0	1	0	0	0	0	1	1	1	1	1	0	1	0	0	0	0	1	1	1	6	4	5	3	2	2	4	3	2	4	4	33	7	7	7	4	8	4	4	4	2	3	4	4
64	B	1	A18	1	1	1	1	0	0	1	0	1	1	0	1	1	1	1	0	0	1	0	1	1	0	7	3	4	2	3	2	4	3	2	4	3	30	6	6	6	5	7	3	3	2	2	2	5	3
65	B	1	A7	1	0	1	1	0	1	-1	0	1	1	1	1	0	1	1	0	1	0	0	1	1	1	7	2	3	1	1	1	1	1	1	2	3	16	3	4	3	2	4	2	1	1	1	2	1	1
66	B	1	A8	1	1	1	1	1	1	1	-1	1	1	1	1	1	1	1	1	1	1	0	1	1	1	10	4	5	3	2	2	4	2	2	4	3	31	6	7	7	4	7	3	2	2	2	2	4	4
67	B	1	A12	0	0	1	1	1	0	0	0	0	1	1	0	0	1	1	1	0	0	0	0	1	1	5	3	5	2	2	2	4	2	2	3	4	29	5	7	5	4	8	4	4	4	4	2	3	2
68	B	1	A14	1	1	1	-1	0	1	-1	0	0	1	1	1	1	1	0	0	1	0	0	0	1	1	6	4	5	3	2	2	3	3	2	4	2	30	7	7	7	4	5	4	3	2	4	2	3	4
69	B	1	A15	1	1	1	1	0	1	0	0	1	1	1	1	1	1	1	0	1	0	0	1	1	1	8	5	5	3	4	3	5	4	4	4	4	41	9	8	7	8	9	5	5	4	3	3	5	3
70	B	1	A11	1	1	1	1	1	1	0	0	1	1	1	1	1	1	1	1	1	0	0	1	1	1	9	3	5	3	2	2	4	2	3	3	3	30	5	7	6	5	7	4	3	3	3	2	5	3
71	B	1	A4	1	0	0	-1	1	1	0	0	1	1	1	1	0	0	0	1	1	0	0	1	1	1	6	4	5	3	2	2	2	3	4	4	3	32	7	7	7	6	5	4	4	3	4	1	4	5
72	B	1	A10	0	-1	1	1	0	1	1	-1	1	1	1	0	0	1	1	0	1	1	0	1	1	1	7	4	3	2	3	1	4	3	2	3	4	29	7	4	5	5	8	4	4	3	2	2	2	2
73	B	1	A2	1	1	1	1	0	-1	1	0	1	0	1	1	1	1	1	0	0	1	0	1	0	1	7	5	5	2	3	2	4	3	3	3	3	33	8	7	5	6	7	4	4	4	4	2	5	3
74	B	1	A19	#NULL!	#NULL!	#NULL!	#NULL!	#NULL!	#NULL!	#NULL!	#NULL!	#NULL!	#NULL!	#NULL!	#NULL!	#NULL!	#NULL!	#NULL!	#NULL!	#NULL!	#NULL!	#NULL!	#NULL!	#NULL!	#NULL!	#NULL!	4	5	3	3	4	3	3	3	4	3	35	7	9	7	6	6	2	3	3	4	2	4	2
75	B	1	A3	0	1	1	1	1	1	1	0	1	1	1	0	1	1	1	1	1	1	0	1	1	1	9	4	5	3	3	2	3	3	3	3	4	33	7	7	6	6	7	4	4	3	3	3	4	4
91	C	1	A2	1	0	1	1	1	-1	-1	-1	1	1	1	1	0	1	1	1	0	0	0	1	1	1	7	4	5	3	2	2	3	3	2	3	4	31	7	7	6	4	7	4	4	4	1	4	5	5
92	C	1	A14	1	1	1	1	1	-1	1	-1	1	1	1	1	1	1	1	1	0	1	0	1	1	1	9	3	4	2	2	3	3	2	3	3	3	28	5	7	5	5	6	3	3	2	2	3	2	5
93	C	1	A18	0	1	1	1	1	-1	0	0	1	1	1	0	1	1	1	1	0	0	0	1	1	1	7	5	5	5	4	5	4	4	4	3	4	43	9	10	8	8	8	4	5	3	3	5	5	5
94	C	1	A5	1	-1	1	1	1	1	-1	0	0	1	1	1	0	1	1	1	1	0	0	0	1	1	7	5	5	3	2	2	3	3	2	3	4	32	8	7	6	4	7	5	5	2	1	3	4	1
95	C	1	A23	1	1	1	0	1	1	0	0	0	1	1	1	1	1	0	1	1	0	0	0	1	1	7	4	5	3	3	4	3	3	3	4	3	35	7	9	7	6	6	4	4	4	3	3	4	3
96	C	1	A17	1	1	1	1	1	0	0	0	1	1	1	1	1	1	1	1	0	0	0	1	1	1	8	4	5	4	3	3	4	3	4	3	4	37	7	8	7	7	8	5	5	4	3	4	5	4
97	C	1	A22	1	1	1	1	1	1	-1	0	1	1	1	1	1	1	1	1	1	0	0	1	1	1	9	4	5	3	2	2	3	3	3	4	4	33	7	7	7	5	7	4	5	3	2	3	3	4
98	C	1	A11	1	1	0	1	1	1	0	1	0	1	0	1	1	0	1	1	1	0	1	0	1	0	7	5	5	4	2	2	3	3	2	4	3	33	8	7	8	4	6	4	4	2	2	2	1	1
99	C	1	A6	1	1	1	-1	1	0	1	-1	1	1	1	1	1	1	0	1	0	1	0	1	1	1	8	4	5	3	3	2	4	3	3	4	4	35	7	7	7	6	8	3	3	2	3	2	3	4
100	C	1	A9	1	1	1	-1	0	1	-1	0	1	1	1	1	1	1	0	0	1	0	0	1	1	1	7	4	5	4	3	4	3	4	3	5	5	40	8	9	9	6	8	5	5	3	3	4	5	5
101	C	1	A8	0	1	0	-1	0	-1	1	-1	1	0	1	0	1	0	0	0	0	1	0	1	0	1	4	2	5	3	2	2	4	2	3	2	2	27	4	7	5	5	6	5	5	1	4	1	3	5
102	C	1	A16	1	1	0	0	1	1	1	0	0	1	1	1	1	0	0	1	1	1	0	0	1	1	7	4	5	2	3	1	3	3	3	4	4	32	7	6	6	6	7	4	4	3	4	2	3	4
103	C	1	A13	0	0	1	1	1	1	1	0	0	1	1	0	0	1	1	1	1	1	0	0	1	1	7	5	5	3	3	2	4	2	3	3	3	33	7	7	6	6	7	4	4	3	3	2	4	3
104	C	1	A21	1	0	1	1	0	1	0	0	1	0	0	1	0	1	1	0	1	0	0	1	0	0	5	5	5	4	3	4	3	4	3	4	4	39	9	9	8	6	7	5	5	4	4	4	5	4
105	C	1	A4	1	1	1	1	0	1	-1	0	0	1	1	1	1	1	1	0	1	0	0	0	1	1	7	4	5	4	2	2	3	4	3	4	3	34	8	7	8	5	6	5	4	4	2	2	5	4
106	C	1	A15	1	0	1	1	1	0	0	0	1	1	0	1	0	1	1	1	0	0	0	1	1	0	6	5	5	4	3	3	4	3	3	4	4	38	8	8	8	6	8	4	4	3	3	3	4	4
107	C	1	A10	1	0	1	1	1	1	0	0	1	0	0	1	0	1	1	1	1	0	0	1	0	0	6	5	5	3	2	3	3	3	3	4	5	36	8	8	7	5	8	5	3	3	3	2	4	4
108	C	1	A19	1	0	1	1	1	0	0	1	1	1	0	1	0	1	1	1	0	0	1	1	1	0	7	4	5	4	3	3	4	4	3	4	4	38	8	8	8	6	8	5	5	3	4	2	4	3
109	C	1	A1	1	0	1	0	1	0	0	0	0	1	1	1	0	1	0	1	0	0	0	0	1	1	5	4	5	5	3	4	4	4	3	5	3	40	8	9	10	6	7	4	4	4	4	3	4	4
110	C	1	A20	1	1	1	0	1	1	1	0	0	1	1	1	1	1	0	1	1	1	0	0	1	1	8	4	5	2	1	2	3	2	1	4	4	28	6	7	6	2	7	4	4	4	3	2	3	4
111	C	1	A3	1	1	1	0	0	0	0	-1	1	1	1	1	1	1	0	0	0	0	0	1	1	1	6	3	5	2	2	2	3	2	2	3	4	28	5	7	5	4	7	5	5	4	4	2	3	3
40	A	2	A19	0	1	1	-1	1	0	1	1	1	1	1	0	1	1	0	1	0	1	1	1	1	1	8	4	5	2	1	4	3	4	1	4	5	33	#NULL!	#NULL!	#NULL!	#NULL!	#NULL!	5	5	4	4	2	4	5
41	A	2	A12	#NULL!	#NULL!	#NULL!	#NULL!	#NULL!	#NULL!	#NULL!	#NULL!	#NULL!	#NULL!	#NULL!	#NULL!	#NULL!	#NULL!	#NULL!	#NULL!	#NULL!	#NULL!	#NULL!	#NULL!	#NULL!	#NULL!	#NULL!	5	5	4	3	3	4	4	3	4	5	40	#NULL!	#NULL!	#NULL!	#NULL!	#NULL!	5	5	4	4	4	4	5
42	A	2	A14	0	1	0	1	0	1	1	1	1	1	1	0	1	0	1	0	1	1	1	1	1	1	8	4	5	4	3	4	4	4	3	5	4	40	#NULL!	#NULL!	#NULL!	#NULL!	#NULL!	5	5	4	2	4	5	5
43	A	2	A6	1	0	1	1	1	1	1	0	0	1	1	1	0	1	1	1	1	1	0	0	1	1	8	4	5	4	3	4	4	4	3	4	4	39	#NULL!	#NULL!	#NULL!	#NULL!	#NULL!	5	5	4	4	2	4	5
44	A	2	A8	0	1	1	-1	1	1	1	1	0	0	1	0	1	1	0	1	1	1	1	0	0	1	7	4	5	4	2	4	4	4	2	4	4	37	#NULL!	#NULL!	#NULL!	#NULL!	#NULL!	5	5	3	4	4	4	5
45	A	2	A23	1	1	1	1	1	1	1	1	1	1	1	1	1	1	1	1	1	1	1	1	1	1	11	5	5	5	3	4	4	4	4	5	4	43	#NULL!	#NULL!	#NULL!	#NULL!	#NULL!	5	5	4	3	4	5	4
46	A	2	A11	0	1	1	1	1	1	1	1	1	1	1	0	1	1	1	1	1	1	1	1	1	1	10	4	5	4	3	2	4	4	3	5	3	37	#NULL!	#NULL!	#NULL!	#NULL!	#NULL!	5	5	3	2	4	4	5
47	A	2	A9	1	1	1	1	1	1	1	1	0	1	1	1	1	1	1	1	1	1	1	0	1	1	10	4	5	4	4	4	5	4	4	5	4	43	#NULL!	#NULL!	#NULL!	#NULL!	#NULL!	5	4	2	2	4	4	4
48	A	2	A22	1	1	1	-1	1	1	1	-1	-1	1	1	1	1	1	0	1	1	1	0	0	1	1	8	4	5	3	2	3	3	3	2	4	4	33	#NULL!	#NULL!	#NULL!	#NULL!	#NULL!	4	4	4	3	3	4	5
49	A	2	A1	0	1	1	1	0	1	1	1	1	1	1	0	1	1	1	0	1	1	1	1	1	1	9	5	5	4	5	4	5	4	5	5	5	47	#NULL!	#NULL!	#NULL!	#NULL!	#NULL!	5	5	5	5	4	5	5
50	A	2	A10	0	1	1	1	0	0	1	1	0	0	1	0	1	1	1	0	0	1	1	0	0	1	6	5	5	4	3	4	3	4	3	4	4	39	#NULL!	#NULL!	#NULL!	#NULL!	#NULL!	5	5	4	3	4	4	5
51	A	2	A17	0	1	1	1	1	1	1	0	1	1	1	0	1	1	1	1	1	1	0	1	1	1	9	4	5	4	1	4	3	4	1	4	4	34	#NULL!	#NULL!	#NULL!	#NULL!	#NULL!	5	5	3	1	4	5	4
52	A	2	A5	1	0	1	-1	1	1	1	-1	0	1	1	1	0	1	0	1	1	1	0	0	1	1	7	4	5	3	3	1	3	1	3	4	4	31	#NULL!	#NULL!	#NULL!	#NULL!	#NULL!	5	5	4	2	4	4	4
53	A	2	A18	0	1	1	1	1	1	1	0	1	1	1	0	1	1	1	1	1	1	0	1	1	1	9	4	5	4	3	4	4	4	3	5	4	40	#NULL!	#NULL!	#NULL!	#NULL!	#NULL!	5	5	4	4	4	4	4
54	A	2	A15	0	0	1	1	1	0	1	1	1	1	1	0	0	1	1	1	0	1	1	1	1	1	8	4	5	2	2	2	4	2	2	5	4	32	#NULL!	#NULL!	#NULL!	#NULL!	#NULL!	5	5	4	4	2	4	5
55	A	2	A13	1	0	0	-1	0	1	1	1	-1	1	1	1	0	0	0	0	1	1	1	0	1	1	6	5	5	4	3	4	4	4	4	4	4	41	#NULL!	#NULL!	#NULL!	#NULL!	#NULL!	5	5	3	3	3	5	5
76	B	2	A12	#NULL!	#NULL!	#NULL!	#NULL!	#NULL!	#NULL!	#NULL!	#NULL!	#NULL!	#NULL!	#NULL!	#NULL!	#NULL!	#NULL!	#NULL!	#NULL!	#NULL!	#NULL!	#NULL!	#NULL!	#NULL!	#NULL!	#NULL!	4	5	3	2	2	4	2	3	2	2	29	#NULL!	#NULL!	#NULL!	#NULL!	#NULL!	5	5	4	4	4	4	2
77	B	2	A7	1	0	1	1	0	1	1	1	0	1	1	1	0	1	1	0	1	1	1	0	1	1	8	4	2	4	2	4	4	4	1	3	3	31	#NULL!	#NULL!	#NULL!	#NULL!	#NULL!	5	5	1	2	4	5	5
78	B	2	A14	1	1	1	-1	0	0	1	0	0	1	1	1	1	1	0	0	0	1	0	0	1	1	6	4	5	4	2	4	3	4	3	4	4	37	#NULL!	#NULL!	#NULL!	#NULL!	#NULL!	5	5	4	4	4	4	5
79	B	2	A12	1	0	1	1	1	1	1	1	0	1	1	1	0	1	1	1	1	1	1	0	1	1	9	4	5	3	3	3	5	3	3	4	5	38	#NULL!	#NULL!	#NULL!	#NULL!	#NULL!	5	5	4	4	4	4	3
80	B	2	A15	0	1	1	1	0	1	1	0	1	1	1	0	1	1	1	0	1	1	0	1	1	1	8	5	5	5	4	5	5	5	4	5	5	48	#NULL!	#NULL!	#NULL!	#NULL!	#NULL!	5	5	5	4	3	5	5
81	B	2	A22	1	1	1	1	1	1	1	1	1	1	1	1	1	1	1	1	1	1	1	1	1	1	11	5	5	4	5	4	4	4	5	4	5	45	#NULL!	#NULL!	#NULL!	#NULL!	#NULL!	5	5	4	3	4	5	5
82	B	2	A11	1	0	1	0	1	1	1	0	0	0	1	1	0	1	0	1	1	1	0	0	0	1	6	3	5	4	2	3	4	3	2	5	4	35	#NULL!	#NULL!	#NULL!	#NULL!	#NULL!	5	5	4	5	2	5	2
83	B	2	A20	1	1	1	0	1	0	0	0	0	1	1	1	1	1	0	1	0	0	0	0	1	1	6	4	5	4	2	3	4	4	2	4	4	36	#NULL!	#NULL!	#NULL!	#NULL!	#NULL!	4	4	3	3	3	4	4
84	B	2	A2	1	-1	1	1	1	0	0	1	0	1	1	1	0	1	1	1	0	0	1	0	1	1	7	4	5	3	3	2	4	3	3	4	4	35	#NULL!	#NULL!	#NULL!	#NULL!	#NULL!	5	5	4	3	3	5	4
85	B	2	A8	1	1	1	1	1	1	1	-1	-1	1	1	1	1	1	1	1	1	1	0	0	1	1	9	4	5	3	2	3	4	3	2	4	3	33	#NULL!	#NULL!	#NULL!	#NULL!	#NULL!	4	4	3	2	4	4	4
86	B	2	A3	0	0	1	1	1	1	1	0	0	1	1	0	0	1	1	1	1	1	0	0	1	1	7	5	5	5	3	4	4	4	3	4	4	41	#NULL!	#NULL!	#NULL!	#NULL!	#NULL!	5	5	3	5	5	5	4
87	B	2	A6	0	0	1	1	1	1	0	0	1	1	1	0	0	1	1	1	1	0	0	1	1	1	7	5	5	5	3	4	5	4	3	5	5	44	#NULL!	#NULL!	#NULL!	#NULL!	#NULL!	5	5	5	5	2	5	5
88	B	2	A5	1	0	1	1	1	0	1	0	1	1	1	1	0	1	1	1	0	1	0	1	1	1	8	4	5	4	3	4	5	4	3	5	5	42	#NULL!	#NULL!	#NULL!	#NULL!	#NULL!	5	5	4	3	4	5	5
89	B	2	A18	0	1	1	-1	1	1	0	0	1	1	1	0	1	1	0	1	1	0	0	1	1	1	7	4	5	3	2	3	4	3	2	4	4	34	#NULL!	#NULL!	#NULL!	#NULL!	#NULL!	4	4	2	3	3	4	4
90	B	2	A9	1	0	1	0	1	1	1	0	1	1	1	1	0	1	0	1	1	1	0	1	1	1	8	4	4	4	3	4	4	4	4	4	4	39	#NULL!	#NULL!	#NULL!	#NULL!	#NULL!	5	4	4	4	3	2	3
112	C	2	A14	1	1	1	-1	1	-1	1	0	1	1	1	1	1	1	0	1	0	1	0	1	1	1	8	3	4	3	3	4	4	3	3	3	3	33	#NULL!	#NULL!	#NULL!	#NULL!	#NULL!	5	5	3	2	2	3	5
113	C	2	A16	1	1	1	-1	1	1	0	0	-1	1	1	1	1	1	0	1	1	0	0	0	1	1	7	4	5	2	3	2	4	4	2	4	4	34	#NULL!	#NULL!	#NULL!	#NULL!	#NULL!	5	4	2	2	2	3	4
114	C	2	A19	1	1	1	1	1	1	0	0	1	1	1	1	1	1	1	1	1	0	0	1	1	1	9	4	5	4	3	4	4	4	3	4	4	39	#NULL!	#NULL!	#NULL!	#NULL!	#NULL!	5	5	4	3	3	2	4
115	C	2	A8	1	1	1	-1	1	1	0	0	0	1	1	1	1	1	0	1	1	0	0	0	1	1	7	4	5	3	2	3	3	2	2	4	5	33	#NULL!	#NULL!	#NULL!	#NULL!	#NULL!	5	5	4	4	2	3	5
116	C	2	A17	1	1	1	1	1	0	0	0	1	1	1	1	1	1	1	1	0	0	0	1	1	1	8	4	5	4	3	4	3	4	3	4	5	39	#NULL!	#NULL!	#NULL!	#NULL!	#NULL!	5	5	4	4	4	5	4
117	C	2	A3	1	1	1	1	1	0	0	0	1	0	1	1	1	1	1	1	0	0	0	1	0	1	7	4	5	3	3	4	3	4	3	5	3	37	#NULL!	#NULL!	#NULL!	#NULL!	#NULL!	5	5	5	4	4	4	3
118	C	2	A4	#NULL!	#NULL!	#NULL!	#NULL!	#NULL!	#NULL!	#NULL!	#NULL!	#NULL!	#NULL!	#NULL!	#NULL!	#NULL!	#NULL!	#NULL!	#NULL!	#NULL!	#NULL!	#NULL!	#NULL!	#NULL!	#NULL!	#NULL!	4	5	4	4	4	5	5	3	5	5	44	#NULL!	#NULL!	#NULL!	#NULL!	#NULL!	5	5	3	4	4	5	4
119	C	2	A2	0	0	1	1	1	0	1	0	1	1	1	0	0	1	1	1	0	1	0	1	1	1	7	4	5	4	1	3	3	3	1	3	4	31	#NULL!	#NULL!	#NULL!	#NULL!	#NULL!	4	4	4	4	4	5	5
120	C	2	A1	0	0	1	1	1	1	0	0	0	1	1	0	0	1	1	1	1	0	0	0	1	1	6	4	5	4	4	4	5	4	3	5	5	43	#NULL!	#NULL!	#NULL!	#NULL!	#NULL!	5	5	5	5	5	5	5
121	C	2	A15	1	1	1	1	1	1	1	0	1	0	1	1	1	1	1	1	1	1	0	1	0	1	9	5	5	4	3	3	4	3	3	4	4	38	#NULL!	#NULL!	#NULL!	#NULL!	#NULL!	5	5	4	4	4	5	5
122	C	2	A5	1	1	1	1	1	1	1	1	0	1	1	1	1	1	1	1	1	1	1	0	1	1	10	5	5	3	2	3	4	3	2	3	4	34	#NULL!	#NULL!	#NULL!	#NULL!	#NULL!	5	5	4	4	3	3	4
123	C	2	A18	0	1	1	1	1	1	0	1	1	1	1	0	1	1	1	1	1	0	1	1	1	1	9	5	5	5	5	5	3	5	4	4	4	45	#NULL!	#NULL!	#NULL!	#NULL!	#NULL!	5	5	5	4	5	5	5
[truncated: 4 more columns]

## Sheet: codebook
id		ID
group		group
before_after		1=before; 2= after clinical rotation
Ident		Code of the animal ID
WA1		A German Shepherd is presented to the emergency service in lateral recumbency - what is my first step?	"-1=wrong; 0=I don´t know; 1=right answer"
WA2		I am monitoring the general anesthesia of a 2-year-old cat and notice that the blood pressure is steadily dropping. What should I do first?	"-1=wrong; 0=I don´t know; 1=right answer"
WA3		Bella, a seven-year-old female, spayed Maltese, presents with bilateral mucoid ocular discharge. What is the first diagnostic step after a general examination?	"-1=wrong; 0=I don´t know; 1=right answer"
WA4		Max, a Labrador, is lame at the right hind limb, his stifle joint feels thickened and is painful on hyperextension. What is my working diagnosis?	"-1=wrong; 0=I don´t know; 1=right answer"
WA5		Susie, a 10-year-old mixed-breed dog, has a subcutaneous mass. How do I proceed?	"-1=wrong; 0=I don´t know; 1=right answer"
WA6		A bright eight-week-old puppy is presented for an initial examination. On auscultation of the heart you hear a left-sided, continuous grade V/VI heart murmur. What is the suspected diagnosis?	"-1=wrong; 0=I don´t know; 1=right answer"
WA7		Garfield the cat is reported to be drinking and urinating large amounts. Which of these laboratory values should I pay particular attention to?	"-1=wrong; 0=I don´t know; 1=right answer"
WA8		I have removed an intestinal foreign body from cat Cookie via an enterotomy. How soon after surgery can we offer Cookie food?	"-1=wrong; 0=I don´t know; 1=right answer"
WA9		I would like to carry out a neurological examination on a dog. Unfortunately, the dog is aggressive. Which part of the examination is most important?	"-1=wrong; 0=I don´t know; 1=right answer"
WA10		A cat is presented to the emergency service with open mouth breathing. What do I do first?	"-1=wrong; 0=I don´t know; 1=right answer"
WA11		For a dog with paralysis, the 5-finger rule can be used to identify the most likely differential diagnoses. What are the components of this rule?	"-1=wrong; 0=I don´t know; 1=right answer"
WB1		same question as above but differently coded	0=wrong or I don´t know; 1= right answer
WB2		same question as above but differently coded	0=wrong or I don´t know; 1= right answer
WB3		same question as above but differently coded	0=wrong or I don´t know; 1= right answer
WB4		same question as above but differently coded	0=wrong or I don´t know; 1= right answer
WB5		same question as above but differently coded	0=wrong or I don´t know; 1= right answer
WB6		same question as above but differently coded	0=wrong or I don´t know; 1= right answer
WB7		same question as above but differently coded	0=wrong or I don´t know; 1= right answer
WB8		same question as above but differently coded	0=wrong or I don´t know; 1= right answer
WB9		same question as above but differently coded	0=wrong or I don´t know; 1= right answer
WB10		same question as above but differently coded	0=wrong or I don´t know; 1= right answer
WB11		same question as above but differently coded	0=wrong or I don´t know; 1= right answer
sum_knowledge		sum of correct answered questions (WB1-WB11)	range: 0-11
S1	GP	I think I will become a competent small animal veterinarian.	1=I do not agree at all; 2=I do rather not agree; 3=neutral; 4=I rather agree; 5= I totally agree
S2	PS	I love examining and treating dogs and cats.	1=I do not agree at all; 2=I do rather not agree; 3=neutral; 4=I rather agree; 5= I totally agree
S3	SP	I have the necessary knowledge and skills to examine and treat small animals.	1=I do not agree at all; 2=I do rather not agree; 3=neutral; 4=I rather agree; 5= I totally agree
S4	OC	I have more veterinary knowledge than my fellow students.	1=I do not agree at all; 2=I do rather not agree; 3=neutral; 4=I rather agree; 5= I totally agree
S5	PS	I feel confident in my role as a small animal veterinarian.	1=I do not agree at all; 2=I do rather not agree; 3=neutral; 4=I rather agree; 5= I totally agree
S6	SF	My fellow students think I am a good small animal veterinarian.	1=I do not agree at all; 2=I do rather not agree; 3=neutral; 4=I rather agree; 5= I totally agree
S7	GP	In my role as a small animal veterinarian, I feel competent.	1=I do not agree at all; 2=I do rather not agree; 3=neutral; 4=I rather agree; 5= I totally agree
S8	OC	I have more veterinary skills than my fellow students.	1=I do not agree at all; 2=I do rather not agree; 3=neutral; 4=I rather agree; 5= I totally agree
S9	SP	I can lead conversations with pet owners in an empathetic and structured manner.	1=I do not agree at all; 2=I do rather not agree; 3=neutral; 4=I rather agree; 5= I totally agree
S10	SF	The veterinarians who mentor me give me the feeling that I will be a good	1=I do not agree at all; 2=I do rather not agree; 3=neutral; 4=I rather agree; 5= I totally agree
sumS		sum of self-perception-items	range: 10-50
GP		general progress (S1+S7)	range: 2-10
PS		physiologial state (S2+S5)	range: 2-11
SP		specific progress (S3+S9)	range: 2-12
OC		occupational comparison (S4+S8)	range: 2-13
SF		social feedback (S6+S10)	range: 2-14
FC1		… take an anamnesis independently.	1=I do not agree at all; 2=I do rather not agree; 3=neutral; 4=I rather agree; 5= I totally agree
FC2		… perform a general clinical examination on a cat independently.	1=I do not agree at all; 2=I do rather not agree; 3=neutral; 4=I rather agree; 5= I totally agree
FC3		… perform a neurological examination on a pet independently.	1=I do not agree at all; 2=I do rather not agree; 3=neutral; 4=I rather agree; 5= I totally agree
FC4		… perform an ophthalmological examination on a pet independently.	1=I do not agree at all; 2=I do rather not agree; 3=neutral; 4=I rather agree; 5= I totally agree
FC5		… evaluate blood test results.	1=I do not agree at all; 2=I do rather not agree; 3=neutral; 4=I rather agree; 5= I totally agree
FC6		… to insert a peripheral venous catheter in a dog.	1=I do not agree at all; 2=I do rather not agree; 3=neutral; 4=I rather agree; 5= I totally agree
FC7		… calculate the correct dose required for an infusion or medication.	1=I do not agree at all; 2=I do rather not agree; 3=neutral; 4=I rather agree; 5= I totally agree
FC8		… perform endotracheal intubation on a dog.	1=I do not agree at all; 2=I do rather not agree; 3=neutral; 4=I rather agree; 5= I totally agree
FC9		… perform skin suturing.	1=I do not agree at all; 2=I do rather not agree; 3=neutral; 4=I rather agree; 5= I totally agree
FC10		… bandage a foot correctly on dogs.	1=I do not agree at all; 2=I do rather not agree; 3=neutral; 4=I rather agree; 5= I totally agree
sumF		sum of skill-items	range: 10-50
id
group
before_after
lastpage
Ident
WA1
WA2
WA3
WA4
WA5
WA6
WA7
WA8
WA9
WA10
WA11
WB1
WB2
WB3
WB4
WB5
WB6
WB7
WB8
WB9
WB10
WB11
sum_knowledge
S1
S2
S3
S4
S5
S6
S7
S8
S9
S10
sumS
GP
PS
SP
OC
SF
FC1
FC2
FC3
FC4
FC5
FC6
FC7
FC8
FC9
FC10
sumF
id
group
before_after
lastpage
Ident
WA1
WA2
WA3
WA4
WA5
WA6
WA7
WA8
WA9
WA10
WA11
WB1
WB2
WB3
WB4
WB5
WB6
WB7
WB8
WB9
WB10
WB11
sum_knowledge
S1
S2
S3
S4
S5
S6
S7
S8
S9
S10
sumS
GP
PS
SP
OC
SF
FC1
FC2
FC3
FC4
FC5
FC6
FC7
FC8
FC9
FC10
sumF
id
group
before_after
lastpage
Ident
WA1
WA2
WA3
WA4
WA5
WA6
WA7
WA8
WA9
WA10
WA11
WB1
WB2
WB3
WB4
WB5
WB6
WB7
WB8
WB9
WB10
WB11
sum_knowledge
S1
S2
S3
S4
S5
S6
S7
S8
S9
S10
sumS
GP
PS
SP
OC
SF
FC1
FC2
FC3
FC4
FC5
FC6
FC7
FC8
FC9
FC10
sumF
id
group
before_after
lastpage
Ident
WA1
WA2
WA3
WA4
WA5
WA6
WA7
WA8
WA9
WA10
WA11
WB1
WB2
WB3
WB4
WB5
WB6
WB7
WB8
WB9
WB10
WB11
sum_knowledge
S1
S2
S3
S4
S5
S6
S7
S8
S9
S10
sumS
GP
PS
SP
OC
SF
FC1
FC2
FC3
FC4
FC5
FC6
FC7
FC8
FC9
FC10
sumF
id
group
before_after
lastpage
Ident
WA1
WA2
WA3
WA4
WA5
WA6
WA7
WA8
WA9
WA10
WA11
WB1
WB2
WB3
WB4
WB5
WB6
WB7
WB8
WB9
WB10
WB11
sum_knowledge
S1
S2
S3
S4
S5
S6
S7
S8
S9
S10
sumS
GP
PS
SP
OC
SF
FC1
FC2
FC3
FC4
FC5
FC6
FC7
FC8
FC9
FC10
sumF
id
group
before_after
lastpage
Ident
WA1
WA2
WA3
WA4
WA5
WA6
WA7
WA8
WA9
WA10
WA11
WB1
WB2
WB3
WB4
WB5
WB6
WB7
WB8
WB9
WB10
WB11
sum_knowledge
S1
S2
S3
S4
S5
S6
S7
S8
S9
S10
sumS
GP
PS
SP
OC
SF
FC1
FC2
FC3
FC4
FC5
FC6
FC7
FC8
FC9
FC10
sumF
id
group
before_after
lastpage
Ident
WA1
WA2
WA3
WA4
WA5
WA6
WA7
WA8
WA9
WA10
WA11
WB1
WB2
WB3
WB4
WB5
WB6
WB7
WB8
WB9
WB10
WB11
sum_knowledge
S1
S2
S3
S4
S5
S6
S7
S8
S9
S10
sumS
GP
PS
SP
OC
SF
FC1
FC2
FC3
FC4
FC5
FC6
FC7
FC8
FC9
FC10
sumF
id
group
before_after
lastpage
Ident
WA1
WA2
WA3
WA4
WA5
WA6
WA7
WA8
WA9
WA10
WA11
WB1
WB2
WB3
WB4
WB5
WB6
WB7
WB8
WB9
WB10
WB11
sum_knowledge
S1
S2
S3
S4
S5
S6
S7
S8
S9
S10
sumS
GP
PS
SP
OC
SF
FC1
FC2
FC3
FC4
FC5
FC6
FC7
FC8
FC9
FC10
sumF
id
group
before_after
lastpage
Ident
WA1
WA2
WA3
WA4
WA5
WA6
WA7
WA8
WA9
WA10
WA11
WB1
WB2
WB3
WB4
WB5
WB6
WB7
WB8
WB9
WB10
WB11
sum_knowledge
S1
S2
S3
S4
S5
S6
S7
S8
S9
S10
sumS
GP
PS
SP
OC
SF
FC1
FC2
FC3
FC4
FC5
FC6
FC7
FC8
FC9
FC10
sumF
id
group
before_after
lastpage
Ident
WA1
WA2
WA3
WA4
WA5
WA6
WA7
WA8
WA9
WA10
WA11
WB1
WB2
WB3
WB4
WB5
WB6
WB7
WB8
WB9
WB10
WB11
sum_knowledge
S1
S2
S3
S4
S5
S6
S7
S8
S9
S10
sumS
GP
PS
SP
OC
SF
FC1
FC2
FC3
FC4
FC5
FC6
FC7
FC8
FC9
FC10
sumF
id
group
before_after
lastpage
Ident
WA1
WA2
WA3
WA4
WA5
WA6
WA7
WA8
WA9
WA10
WA11
WB1
WB2
WB3
WB4
WB5
WB6
WB7
WB8
WB9
WB10
WB11
sum_knowledge
S1
S2
S3
S4
S5
S6
S7
S8
S9
S10
sumS
GP
PS
SP
OC
SF
FC1
FC2
FC3
FC4
FC5
FC6
FC7
FC8
FC9
FC10
sumF
id
group
before_after
lastpage
Ident
WA1
WA2
WA3
WA4
WA5
WA6
WA7
WA8
WA9
WA10
WA11
WB1
WB2
WB3
WB4
WB5
WB6
WB7
WB8
WB9
WB10
WB11
sum_knowledge
S1
S2
S3
S4
S5
S6
S7
S8
S9
S10
sumS
GP
PS
SP
OC
SF
FC1
FC2
FC3
FC4
FC5
FC6
FC7
FC8
FC9
FC10
sumF
id
group
before_after
lastpage
Ident
WA1
WA2
WA3
WA4
WA5
WA6
WA7
WA8
WA9
WA10
WA11
WB1
WB2
WB3
WB4
WB5
WB6
WB7
WB8
WB9
WB10
WB11
sum_knowledge
S1
S2
S3
S4
S5
S6
S7
S8
S9
S10
sumS
GP
PS
SP
OC
SF
FC1
FC2
FC3
FC4
FC5
FC6
FC7
FC8
FC9
FC10
sumF
id
group
before_after
lastpage
Ident
WA1
WA2
WA3
WA4
WA5
WA6
WA7
WA8
WA9
WA10
WA11
WB1
WB2
WB3
WB4
WB5
WB6
WB7
WB8
WB9
WB10
WB11
sum_knowledge
S1
S2
S3
S4
S5
S6
S7
S8
S9
S10
sumS
GP
PS
SP
OC
SF
FC1
FC2
FC3
FC4
FC5
FC6
FC7
FC8
FC9
FC10
sumF
id
group
before_after
lastpage
Ident
WA1
WA2
WA3
WA4
WA5
WA6
WA7
WA8
WA9
WA10
WA11
WB1
WB2
WB3
WB4
WB5
WB6
WB7
WB8
WB9
WB10
WB11
sum_knowledge
S1
S2
S3
S4
S5
S6
S7
S8
S9
S10
sumS
GP
PS
SP
OC
SF
FC1
FC2
FC3
FC4
FC5
FC6
FC7
FC8
FC9
FC10
sumF
id
group
before_after
lastpage
Ident
WA1
WA2
WA3
WA4
WA5
WA6
WA7
WA8
WA9
WA10
WA11
WB1
WB2
WB3
WB4
WB5
WB6
WB7
WB8
WB9
WB10
WB11
sum_knowledge
S1
S2
S3
S4
S5
S6
S7
S8
S9
S10
sumS
GP
PS
SP
OC
SF
FC1
FC2
FC3
FC4
FC5
FC6
FC7
FC8
FC9
FC10
sumF
id
group
before_after
lastpage
Ident
WA1
WA2
WA3
WA4
WA5
WA6
WA7
WA8
WA9
WA10
WA11
WB1
WB2
WB3
WB4
WB5
WB6
WB7
WB8
WB9
WB10
WB11
sum_knowledge
S1
S2
S3
S4
S5
S6
S7
S8
S9
S10
sumS
GP
PS
SP
OC
SF
FC1
FC2
FC3
FC4
FC5
FC6
FC7
FC8
FC9
FC10
sumF
id
group
before_after
lastpage
Ident
WA1
WA2
WA3
WA4
WA5
WA6
WA7
WA8
WA9
WA10
WA11
WB1
WB2
WB3
WB4
WB5
WB6
WB7
WB8
WB9
WB10
WB11
sum_knowledge
S1
S2
S3
S4
S5
S6
S7
S8
S9
S10
sumS
GP
PS
SP
OC
SF
FC1
FC2
FC3
FC4
FC5
FC6
FC7
FC8
FC9
FC10
sumF
id
group
before_after
lastpage
Ident
WA1
WA2
WA3
WA4
WA5
WA6
WA7
WA8
WA9
WA10
WA11
WB1
WB2
WB3
WB4
WB5
WB6
WB7
WB8
WB9
WB10
WB11
sum_knowledge
S1
S2
S3
S4
S5
S6
S7
S8
S9
S10
sumS
GP
PS
SP
OC
SF
FC1
FC2
FC3
FC4
FC5
FC6
FC7
FC8
FC9
FC10
sumF
id
group
before_after
lastpage
Ident
WA1
WA2
WA3
WA4
WA5
WA6
WA7
WA8
WA9
WA10
WA11
WB1
WB2
WB3
WB4
WB5
WB6
WB7
WB8
WB9
WB10
WB11
sum_knowledge
S1
S2
S3
S4
S5
S6
S7
S8
S9
S10
sumS
GP
PS
SP
OC
SF
FC1
FC2
FC3
FC4
FC5
FC6
FC7
FC8
FC9
FC10
sumF
id
group
before_after
lastpage
Ident
WA1
WA2
WA3
WA4
WA5
WA6
WA7
WA8
WA9
WA10
WA11
WB1
WB2
WB3
WB4
WB5
WB6
WB7
WB8
WB9
WB10
WB11
sum_knowledge
S1
S2
S3
S4
S5
S6
S7
S8
S9
S10
sumS
GP
PS
SP
OC
SF
FC1
FC2
FC3
FC4
FC5
FC6
FC7
FC8
FC9
FC10
sumF
id
group
before_after
lastpage
Ident
WA1
WA2
WA3
WA4
WA5
WA6
WA7
WA8
WA9
WA10
WA11
WB1
WB2
WB3
WB4
WB5
WB6
WB7
WB8
WB9
WB10
WB11
sum_knowledge
S1
S2
S3
S4
S5
S6
S7
S8
S9
S10
sumS
GP
PS
SP
OC
SF
FC1
FC2
FC3
FC4
FC5
FC6
FC7
FC8
FC9
FC10
sumF
id
group
before_after
lastpage
Ident
WA1
WA2
WA3
WA4
WA5
WA6
WA7
WA8
WA9
WA10
WA11
WB1
WB2
WB3
WB4
WB5
WB6
WB7
WB8
WB9
WB10
WB11
sum_knowledge
S1
S2
S3
S4
S5
S6
S7
S8
S9
S10
sumS
GP
PS
SP
OC
SF
FC1
FC2
FC3
FC4
FC5
FC6
FC7
FC8
FC9
FC10
sumF
id
group
before_after
lastpage
Ident
WA1
WA2
WA3
WA4
WA5
WA6
WA7
WA8
WA9
WA10
WA11
WB1
WB2
WB3
WB4
WB5
WB6
WB7
WB8
WB9
WB10
WB11
sum_knowledge
S1
S2
S3
S4
S5
S6
S7
S8
S9
S10
sumS
GP
PS
SP
OC
SF
FC1
FC2
FC3
FC4
FC5
FC6
FC7
FC8
FC9
FC10
sumF
id
group
before_after
lastpage
Ident
WA1
WA2
WA3
WA4
WA5
WA6
WA7
WA8
WA9
WA10
WA11
WB1
WB2
WB3
WB4
WB5
WB6
WB7
WB8
WB9
WB10
WB11
sum_knowledge
S1
S2
S3
S4
S5
S6
S7
S8
S9
S10
sumS
GP
PS
SP
OC
SF
FC1
FC2
FC3
FC4
FC5
FC6
FC7
FC8
FC9
FC10
sumF
id
group
before_after
lastpage
Ident
WA1
WA2
WA3
WA4
WA5
WA6
WA7
WA8
WA9
WA10
WA11
WB1
WB2
WB3
WB4
WB5
WB6
WB7
WB8
WB9
WB10
WB11
sum_knowledge
S1
S2
S3
S4
S5
S6
S7
S8
S9
S10
sumS
GP
PS
SP
OC
SF
FC1
FC2
FC3
FC4
FC5
FC6
FC7
FC8
FC9
FC10
sumF
id
group
before_after
lastpage
Ident
WA1
WA2
WA3
WA4
WA5
WA6
WA7
WA8
WA9
WA10
WA11
WB1
WB2
WB3
WB4
WB5
WB6
WB7
WB8
WB9
WB10
WB11
sum_knowledge
S1
S2
S3
S4
S5
S6
S7
S8
S9
S10
sumS
GP
PS
SP
OC
SF
FC1
FC2
FC3
FC4
FC5
FC6
FC7
FC8
FC9
FC10
sumF
id
group
before_after
lastpage
Ident
WA1
WA2
WA3
WA4
WA5
WA6
WA7
WA8
WA9
WA10
WA11
WB1
WB2
WB3
WB4
WB5
WB6
WB7
WB8
WB9
WB10
WB11
sum_knowledge
S1
S2
S3
S4
S5
S6
S7
S8
S9
S10
sumS
GP
PS
SP
OC
SF
FC1
FC2
FC3
FC4
FC5
FC6
FC7
FC8
FC9
FC10
sumF
id
group
before_after
lastpage
Ident
WA1
WA2
WA3
WA4
WA5
WA6
WA7
WA8
WA9
WA10
WA11
WB1
WB2
WB3
WB4
WB5
WB6
WB7
WB8
WB9
WB10
WB11
sum_knowledge
S1
S2
S3
S4
S5
S6
S7
S8
S9
S10
sumS
GP
PS
SP
OC
SF
FC1
FC2
FC3
FC4
FC5
FC6
FC7
FC8
FC9
FC10
sumF
id
group
before_after
lastpage
Ident
WA1
WA2
WA3
WA4
WA5
WA6
WA7
WA8
WA9
WA10
WA11
WB1
WB2
WB3
WB4
WB5
WB6
WB7
WB8
WB9
WB10
WB11
sum_knowledge
S1
S2
S3
S4
S5
S6
S7
S8
S9
S10
sumS
GP
PS
SP
OC
SF
FC1
FC2
FC3
FC4
FC5
FC6
FC7
FC8
FC9
FC10
sumF
id
group
before_after
lastpage
Ident
WA1
WA2
WA3
WA4
WA5
WA6
WA7
WA8
WA9
WA10
WA11
WB1
WB2
WB3
WB4
WB5
WB6
WB7
WB8
WB9
WB10
WB11
sum_knowledge
S1
S2
S3
S4
S5
S6
S7
S8
S9
S10
sumS
GP
PS
SP
OC
SF
FC1
FC2
FC3
FC4
FC5
FC6
FC7
FC8
FC9
FC10
sumF
id
group
before_after
lastpage
Ident
WA1
WA2
WA3
WA4
WA5
WA6
WA7
WA8
WA9
WA10
WA11
WB1
WB2
WB3
WB4
WB5
WB6
WB7
WB8
WB9
WB10
WB11
sum_knowledge
S1
S2
S3
S4
S5
S6
S7
S8
S9
S10
sumS
GP
PS
SP
OC
SF
FC1
FC2
FC3
FC4
FC5
FC6
FC7
FC8
FC9
FC10
sumF
id
group
before_after
lastpage
Ident
WA1
WA2
WA3
WA4
WA5
WA6
WA7
WA8
WA9
WA10
WA11
WB1
WB2
WB3
WB4
WB5
WB6
WB7
WB8
WB9
WB10
WB11
sum_knowledge
S1
S2
S3
S4
S5
S6
S7
S8
S9
S10
sumS
GP
PS
SP
OC
SF
FC1
FC2
FC3
FC4
FC5
FC6
FC7
FC8
FC9
FC10
sumF
id
group
before_after
lastpage
Ident
WA1
WA2
WA3
WA4
WA5
WA6
WA7
WA8
WA9
WA10
WA11
WB1
WB2
WB3
WB4
WB5
WB6
WB7
WB8
WB9
WB10
WB11
sum_knowledge
S1
S2
S3
S4
S5
S6
S7
S8
S9
S10
sumS
GP
PS
SP
OC
SF
FC1
FC2
FC3
FC4
FC5
FC6
FC7
FC8
FC9
FC10
sumF
id
group
before_after
lastpage
Ident
WA1
WA2
WA3
WA4
WA5
WA6
WA7
WA8
WA9
WA10
WA11
WB1
WB2
WB3
WB4
WB5
WB6
WB7
WB8
WB9
WB10
WB11
sum_knowledge
S1
S2
S3
S4
S5
S6
S7
S8
S9
S10
sumS
GP
PS
SP
OC
SF
FC1
FC2
FC3
FC4
FC5
FC6
FC7
FC8
FC9
FC10
sumF
id
group
before_after
lastpage
Ident
WA1
WA2
WA3
WA4
WA5
WA6
WA7
WA8
WA9
WA10
WA11
WB1
WB2
WB3
WB4
WB5
[truncated: 1,519 more rows]
